# Supplementary material for: Use of Instagram as an Educational Strategy for Learning Animal Reproduction
Source: Vet Sci. 2025 Jul 25;12(8):698. doi: 10.3390/vetsci12080698 (PMC12390405; doi:10.3390/vetsci12080698)
Supplement: Supplementary file 1 [file vetsci-12-00698-s001.zip]

Archive with 1 entries (1 files):
- vetsci-3701248-supplementary.pdf
